# Supplementary material for: Changing the Paradigm for Tractography Segmentation in Neurosurgery: Validation of a Streamline-Based Approach
Source: Brain Sci. 2024 Dec 7;14(12):1232. doi: 10.3390/brainsci14121232 (PMC11727544; doi:10.3390/brainsci14121232)
Supplement: Supplementary file 1 [file brainsci-14-01232-s001.zip]

Archive with 1 entries (1 files):
- brainsci-3321702-supplementary.xlsx
