# Supplementary material for: Changing the Paradigm for Tractography Segmentation in Neurosurgery: Validation of a Streamline-Based Approach
Source: Brain Sci. 2024 Dec 7;14(12):1232. doi: 10.3390/brainsci14121232 (PMC11727544; doi:10.3390/brainsci14121232)
Supplement: Supplementary file 1 [file brainsci-14-01232-s001.zip › brainsci-3321702-supplementary.xlsx]

## Sheet: Sheet1
Table S1A AF	Patient n.	volume		volume_endpoints		streamlines_count		avg_length		std_length		min_length		max_length		span		curl		diameter		elongation		surface_area		end_surface_area _head		end_surface_area _tail		radius_head		radius_tail		irregularity		irregularity_of_end_ surface_head		irregularity_of_end_ surface_tail		mean_curvature		fractal_dimension
		ROI-based	Streamline-based	ROI-based	Streamline-based	ROI-based	Streamline-based	ROI-based	Streamline-based	ROI-based	Streamline-based	ROI-based	Streamline-based	ROI-based	Streamline-based	ROI-based	Streamline-based	ROI-based	Streamline-based	ROI-based	Streamline-based	ROI-based	Streamline-based	ROI-based	Streamline-based	ROI-based	Streamline-based	ROI-based	Streamline-based	ROI-based	Streamline-based	ROI-based	Streamline-based	ROI-based	Streamline-based	ROI-based	Streamline-based	ROI-based	Streamline-based	ROI-based	Streamline-based	ROI-based	Streamline-based
	1	29669	16790	4800	2615	5465	2991	96.1647	92.1657	22.2816	15.5872	30.5	41.5	215.5	179	62.8862	67.0299	1.52919	1.37499	19.8198	15.2299	4.85196	6.05164	51444	24910	10448	6810	11696	5328	22.9929	17.9104	26.147	20.9817	8.59153	5.64883	0.158966	0.147984	0.183636	0.259578	0.108903	0.101916	2.01338	2.14573
	2	22037	14081	2499	1622	2920	1715	95.2175	93.3032	30.1021	25.0348	27	24	238.5	211.5	56.0012	57.7107	1.70028	1.61674	17.1662	13.8619	5.54681	6.7309	47612	23278	5408	4492	6836	3902	23.4433	20.9144	29.1853	30.3238	9.27208	5.72896	0.319265	0.305914	0.391449	0.740338	0.130383	0.125092	1.79216	2.0525
	3	26660	12409	3225	1589	3381	1599	117.933	114.72	33.589	22.8746	33.5	53	251.5	184.5	55.676	59.8233	2.1182	1.91765	16.9655	11.7356	6.95134	9.77539	59346	22220	8856	4184	7248	3748	30.5902	20.7327	33.627	25.3617	9.44145	5.25353	0.331953	0.322752	0.490125	0.539145	0.118528	0.11846	1.78003	1.9924
	4	33740	18552	4371	2555	4595	2710	86.422	96.3009	28.0081	20.4504	21	39	252	192	53.246	67.9721	1.62307	1.41677	22.2954	15.6616	3.87622	6.14887	70394	35032	6634	3890	15310	8592	25.7885	19.548	33.6094	26.1219	11.6291	7.39349	0.314938	0.308606	0.231791	0.249498	0.124676	0.111302	1.85142	1.94346
	5	31618	8863	4330	1587	4555	1946	100.673	91.2158	27.6788	11.7283	35.5	56.5	243	157.5	57.199	63.5187	1.76005	1.43605	19.997	11.1227	5.0344	8.20087	64046	12676	6538	3274	14352	3736	28.7912	17.2611	27.6181	18.9591	10.1266	3.97697	0.398312	0.285895	0.166964	0.302259	0.124295	0.107367	1.87128	2.15788
	6	59212	23445	3212	2508	3334	3670	139.249	130.855	30.1429	16.1664	45	79	252	190.5	73.4816	78.6299	1.89502	1.66419	23.2683	15.1037	5.9845	8.66376	122954	33652	9756	9482	7876	2738	32.5512	22.483	40.7077	21.2259	12.0792	5.41983	0.341202	0.167479	0.660994	0.516952	0.117473	0.106129	1.8646	2.18638
	7	39507	13736	2919	1197	2923	1212	127.97	125.527	32.9878	21.0502	35	52.5	249	195	55.404	58.4833	2.30976	2.14637	19.8261	11.8037	6.45463	10.6346	90184	25810	9980	5130	5652	1140	33.7838	25.4254	40.135	23.5494	11.3144	5.54478	0.359282	0.395885	0.895354	1.52828	0.130533	0.11941	1.75751	1.95765
	8	33531	17111	1734	933	1659	895	139.26	134.059	30.5168	25.3426	54	68.5	252	206	78.5081	79.6276	1.77383	1.68357	17.5092	12.7481	7.95354	10.516	81832	37588	3786	1878	5800	3260	27.1734	18.6772	39.7595	37.0509	10.6827	7.00099	0.612714	0.58355	0.856257	1.32291	0.124301	0.120111	1.69277	1.78903
	9	27244	12510	4580	2608	4850	2896	98.1266	98.4401	22.5448	15.4647	42	32	230	143.5	64.4498	66.7423	1.52253	1.47493	18.8017	12.7203	5.21903	7.73881	51618	17058	9332	6258	11568	4926	22.1607	18.2821	27.9431	21.0938	8.90569	4.33619	0.165326	0.167789	0.212051	0.283768	0.107554	0.102032	1.92415	2.20093
	10	44282	20537	2958	1544	2894	1551	128.057	125.004	30.5081	20.9885	58.5	65	251	224	77.0025	82.2488	1.66302	1.51983	20.983	14.4631	6.10288	8.64294	103332	40306	7588	4934	8450	3310	29.8631	20.821	36.4878	31.5708	12.241	7.09634	0.369225	0.276028	0.49498	0.946005	0.130493	0.125338	1.75054	1.92214
	11	58871	27241	3764	2221	3428	2370	114.687	110.377	30.791	19.0602	36	21	252	223.5	68.7705	80.2466	1.66768	1.37548	25.5651	17.7266	4.48608	6.22664	124800	46954	9482	6074	10970	5438	30.3307	20.6587	39.2721	34.4851	13.5488	7.63864	0.304799	0.22074	0.441684	0.687025	0.135116	0.126867	1.85179	2.03368
	12	39819	17580	3216	1815	3281	1897	115.264	116.98	26.8759	19.9385	38	64.5	250.5	185.5	71.9353	77.5532	1.60233	1.50838	20.9726	13.8328	5.49595	8.45671	88110	33010	9246	5608	7318	3786	24.1443	18.2603	34.1014	29.0967	11.6019	6.49346	0.198073	0.186791	0.499232	0.702518	0.1312	0.125313	1.79745	1.96854
	13	48730	22871	3767	2138	3764	2404	119.557	123.016	31.1608	21.5579	39.5	63	250.5	216.5	60.5574	67.6433	1.97428	1.8186	22.7806	15.3857	5.24819	7.99553	103238	35348	9412	6416	10952	4700	30.793	22.84	35.0172	22.2283	12.0656	5.94478	0.316498	0.255433	0.351738	0.330266	0.129378	0.122573	1.84384	2.12859
	14	37076	17360	2529	1242	2384	1156	117.711	114.641	27.8014	22.4888	45	42.5	241.5	217.5	73.0631	78.6667	1.61108	1.4573	20.026	13.8854	5.87791	8.25624	83574	33886	6746	3176	6708	3422	27.0664	21.4446	37.5315	36.6744	11.2853	6.77594	0.341166	0.454888	0.659704	1.2348	0.127262	0.121424	1.77898	1.94759
	15	79516	15256	4531	972	4943	1074	142.479	125.379	36.7199	16.5704	51	82.5	252	229.5	62.6982	60.3529	2.27246	2.07744	26.6567	12.4469	5.34496	10.0731	163124	26588	11446	1712	13128	3560	35.7213	19.2179	35.5511	31.5657	13.6713	5.4231	0.350227	0.677735	0.302453	0.879289	0.129142	0.119562	1.91987	2.04767
	16	54974	20067	3417	1788	3068	1779	125.211	115.946	32.8466	17.333	47.5	65.5	252	182	66.1594	71.4487	1.89256	1.62278	23.6436	14.8446	5.29577	7.81063	112336	31484	9984	5942	8666	3324	33.072	21.6518	35.5288	21.5264	12.0785	5.82259	0.344165	0.247859	0.457607	0.437957	0.12832	0.118485	1.87716	2.12575
	17	41304	17303	2341	1348	2443	1487	129.813	116.378	29.0655	15.1221	64	68	250.5	203	67.3747	65.9973	1.92674	1.76338	20.1276	13.7588	6.44953	8.45848	98418	32688	8466	4884	3880	2050	26.8921	20.2794	37.6637	25.9832	11.9899	6.49811	0.268362	0.264537	1.14859	1.03462	0.152601	0.143897	1.72311	1.97188
	18	40685	12564	2052	520	1823	426	122.204	119.278	32.4443	20.3374	50.5	75.5	248.5	204.5	67.432	78.8789	1.81226	1.51217	20.5887	11.5808	5.9355	10.2996	100592	30248	4784	1534	6692	1394	24.9234	18.5681	40.6471	28.2539	12.7262	6.97023	0.40792	0.706088	0.775627	1.79905	0.153084	0.149074	1.70029	1.71875
	19	27299	14790	4510	2465	5166	2752	97.6382	95.21	26.4069	18.6393	32	52.5	227.5	194.5	54.886	57.2005	1.77893	1.6645	18.8677	14.0636	5.17489	6.76994	52984	22344	6442	4310	14602	7286	22.4735	20.1229	26.6918	21.3583	9.15496	5.31166	0.246303	0.295157	0.153282	0.196695	0.122912	0.115075	1.91566	2.12998
	20	35084	21543	1372	922	1091	711	137.65	120.531	32.8031	23.3515	71.5	56	250	192.5	71.3966	70.1917	1.92797	1.71717	18.0144	15.0855	7.64111	7.98987	88076	44348	4402	3024	3350	2110	33.5816	24.5478	42.5991	34.8804	11.306	7.76366	0.804828	0.626028	1.70179	1.81147	0.147652	0.150213	1.65103	1.88031
	21	46136	7814	2620	362	2662	322	132.133	110.506	32.574	17.298	45.5	60	249	163	71.5368	64.8585	1.84706	1.70381	21.0848	9.48852	6.26673	11.6463	113170	19404	6164	1004	8362	1014	30.6753	19.1291	39.9568	32.4883	12.9301	5.89056	0.479585	1.145	0.599821	3.27013	0.150433	0.155131	1.70371	1.67582
	22	45223	17626	2286	1132	2142	1150	118.377	113.718	30.2226	20.7465	56	56.5	246	246	61.7673	72.3835	1.9165	1.57105	22.0547	14.0481	5.36743	8.09494	109056	36054	6428	3444	6184	2560	30.3565	20.2067	36.1394	26.022	13.2963	7.18384	0.450379	0.372458	0.663502	0.830982	0.147276	0.138231	1.72579	1.89779
	23	28798	10236	1719	792	1730	840	123.284	116.624	27.5082	15.1725	45	69.5	250.5	177.5	56.5633	55.8112	2.17958	2.08962	17.2458	10.5712	7.14868	11.0322	71534	20276	6192	3304	3156	1002	25.1378	19.176	32.1343	19.8468	10.7096	5.23501	0.320608	0.349644	1.0279	1.23499	0.150456	0.140312	1.67846	1.91759
	24	45945	17066	2727	1221	2679	1204	127.543	115.909	33.2408	20.1985	60.5	70	251	224.5	62.8006	61.3114	2.03092	1.89049	21.4164	13.6919	5.95538	8.4655	103594	32248	8432	4074	6304	2476	30.6444	19.2898	30.5603	23.648	12.0721	6.46806	0.349883	0.286935	0.465424	0.709556	0.138671	0.132294	1.78597	1.96649
	25	65158	16494	3534	1010	3436	1007	137.261	122.81	35.7852	16.4345	41	74	251.5	181	66.7262	66.0977	2.05708	1.858	24.5847	13.0768	5.5832	9.39143	149978	32324	11282	3490	8328	1894	36.0841	21.8063	38.371	22.1805	14.147	6.40679	0.362574	0.428044	0.555413	0.816044	0.151358	0.134382	1.79472	1.93922
Table S1B AF ind. ant.	Patient n.	volume		volume_endpoints		streamlines_count		avg_length		std_length		min_length		max_length		span		curl		diameter		elongation		surface_area		end_surface_area _head		end_surface_area _tail		radius_head		radius_tail		irregularity		irregularity_of_end_ surface_head		irregularity_of_end_ surface_tail		mean_curvature		fractal_dimension
		ROI-based	Streamline-based	ROI-based	Streamline-based	ROI-based	Streamline-based	ROI-based	Streamline-based	ROI-based	Streamline-based	ROI-based	Streamline-based	ROI-based	Streamline-based	ROI-based	Streamline-based	ROI-based	Streamline-based	ROI-based	Streamline-based	ROI-based	Streamline-based	ROI-based	Streamline-based	ROI-based	Streamline-based	ROI-based	Streamline-based	ROI-based	Streamline-based	ROI-based	Streamline-based	ROI-based	Streamline-based	ROI-based	Streamline-based	ROI-based	Streamline-based	ROI-based	Streamline-based	ROI-based	Streamline-based
	1	38895	11954	6714	1716	7062	1628	55.258	55.5507	17.5184	13.8458	20	20	140.5	98	41.113	41.787	1.34405	1.32938	29.9367	16.5526	1.84583	3.356	60862	18752	15220	4414	17002	3902	24.8691	19.7812	30.0598	22.4015	11.7111	6.49144	0.12766	0.278498	0.166964	0.404033	0.138286	0.142877	2.12397	2.12071
	2	31398	16990	5129	2632	5527	2767	61.1401	67.4698	21.3329	13.42	20	20	161.5	130	44.1574	50.8551	1.38459	1.32671	25.5707	17.9059	2.39102	3.76802	57430	27308	12194	6612	12500	5820	23.7459	20.4179	26.9511	21.5891	11.6928	7.19504	0.145272	0.198079	0.182554	0.251592	0.131159	0.118324	1.97797	2.07938
	3	39643	19645	6977	3711	7407	3952	71.0198	79.5863	24.2319	20.6841	20	20	192	169.5	50.7554	59.5309	1.39926	1.33689	26.6593	17.7281	2.66398	4.48928	69712	28904	13940	8714	18258	8006	24.6469	22.526	28.5789	22.9251	11.7201	6.52091	0.136903	0.182936	0.140536	0.206232	0.132076	0.123501	2.02135	2.15039
	4	46436	19639	11258	4181	13271	4689	63.2775	73.5769	20.7586	17.7949	20	20	169	131.5	45.5762	57.6528	1.38839	1.27621	30.5673	18.435	2.0701	3.99114	67144	26440	19946	8048	28942	10244	26.139	21.1853	29.4258	23.2774	11.0497	6.20478	0.107615	0.175198	0.0939893	0.166169	0.132341	0.117218	2.17273	2.21974
	5	35586	8846	6013	1122	6819	1213	56.2296	76.1917	20.6595	15.6221	20	46.5	171.5	120.5	38.5253	55.5638	1.45955	1.37125	28.3865	12.1584	1.98085	6.26661	58272	14640	14306	3804	13980	1062	26.0375	15.2112	28.1241	29.9248	11.6207	5.03047	0.148878	0.19109	0.177745	2.64903	0.146355	0.118964	2.0715	2.04789
	6	63243	19819	6943	1625	6919	1463	72.6637	87.4098	23.8575	15.8029	20	31.5	240.5	181.5	43.2052	58.5676	1.68183	1.49246	33.2891	16.9909	2.18281	5.14451	111352	34058	16262	5972	20968	2292	31.5148	25.9211	37.5536	22.7231	14.653	7.2995	0.191869	0.353457	0.211298	0.707733	0.146589	0.121938	2.01859	2.04462
	7	35417	13313	3556	1466	3166	1364	73.3705	87.246	28.4864	17.8686	20	32	231.5	148	44.3686	54.9967	1.65366	1.58639	24.7914	13.9386	2.95952	6.25929	67130	22534	8558	5276	10834	2192	26.574	24.199	36.8853	20.6325	11.7475	5.89824	0.259234	0.348692	0.394518	0.61012	0.155994	0.134793	1.94371	2.05058
	8	88819	21787	8962	1766	8883	1636	76.2252	96.5122	29.7795	19.2955	20	24.5	251	243.5	44.5582	66.4332	1.71069	1.45277	38.5176	16.9536	1.97897	5.69272	152238	39292	19776	5694	29212	3622	33.6608	22.9389	36.3689	26.283	16.505	7.6438	0.179995	0.290321	0.142249	0.599172	0.15624	0.134749	2.07419	1.99324
	9	45794	17431	7940	2295	8544	2223	58.7087	68.3923	19.5644	13.651	20	21	153	134.5	42.0811	52.4763	1.39513	1.3033	31.5143	18.0141	1.86292	3.7966	69082	27388	16788	6270	19838	4612	28.2476	21.8966	27.2415	24.5453	11.8851	7.07605	0.149319	0.240234	0.11752	0.41039	0.140472	0.131836	2.13617	2.1097
	10	91214	24020	12366	2699	13090	2828	79.8214	88.2684	27.6291	17.0906	20	42	237	155	50.5518	60.2608	1.579	1.46477	38.144	18.614	2.09263	4.74205	139464	33822	30600	8166	31912	5460	31.3034	22.0843	33.0716	24.5485	14.5803	6.55247	0.100603	0.187633	0.107673	0.346742	0.142634	0.126841	2.1537	2.19293
	11	65161	19308	6596	1646	6412	1508	71.8559	80.6641	26.8344	15.9653	20	27	250	138	46.2849	58.416	1.55247	1.38086	33.9796	17.4576	2.11468	4.62058	113166	34400	15738	5542	19972	3170	29.7188	22.398	35.1401	26.7149	14.7532	7.77579	0.176304	0.284383	0.194238	0.707289	0.162337	0.144931	2.06464	2.03132
	12	64427	26021	6286	2325	6269	2370	81.419	88.835	27.5345	17.6421	20	28.5	246.5	214	52.4357	63.7669	1.55274	1.39312	31.7414	19.3119	2.56507	4.60002	121530	45858	17274	6902	15490	5066	31.0213	23.5617	35.8206	26.7551	14.9686	8.50856	0.175015	0.252689	0.260234	0.443914	0.146874	0.13798	1.99062	2.0406
	13	46370	15650	4193	957	3691	761	64.922	76.9737	25.3102	20.2843	20	23.5	217.5	139.5	42.0423	52.2471	1.54421	1.47326	30.1563	16.0894	2.15285	4.78411	86246	29474	8774	3732	13940	1422	40.5207	24.3964	27.5514	22.0718	14.0223	7.5754	0.587904	0.501024	0.17107	1.07628	0.157031	0.14601	1.96737	1.95253
	14	77619	29297	11434	3695	11495	3779	69.903	81.0532	24.6715	16.3658	20	20	198	156.5	45.401	56.7827	1.53968	1.42743	37.6003	21.4527	1.85911	3.77823	111082	43222	26288	7616	30812	10656	34.6586	23.0945	29.599	23.8593	13.4526	7.91231	0.143554	0.220009	0.0893273	0.167831	0.143595	0.129369	2.19184	2.16834
	15	57560	11643	3233	977	3082	1146	84.7737	90.3944	36.6938	19.3021	20	40	250	177	45.4254	66.0495	1.86622	1.36859	29.4025	12.8061	2.88321	7.0587	107398	20564	9310	2472	9000	2588	37.8253	19.3341	30.1181	17.723	13.7151	5.65457	0.482797	0.47506	0.316637	0.381295	0.160526	0.123056	2.02373	2.03949
	16	47689	20731	4652	1631	4376	1432	71.7211	86.8195	26.7231	21.9283	20	32.5	235	166	40.8233	55.7542	1.75687	1.55718	29.0965	17.4364	2.46494	4.97921	87078	38336	12556	6680	12706	1908	28.9827	28.4196	32.799	24.1338	13.2822	8.06089	0.210173	0.379849	0.265987	0.959009	0.156975	0.135438	2.00861	1.97336
	17	68915	17728	5621	1722	5320	1601	91.8471	86.6558	30.8135	18.5485	23.5	23.5	245	174	53.5278	54.9574	1.71588	1.57678	30.9086	16.1393	2.97157	5.36923	132846	29894	18678	5976	11664	3172	32.4596	20.7509	33.4734	23.3733	14.8955	6.80378	0.177217	0.226367	0.301788	0.541075	0.168145	0.148835	1.97537	2.07367
	18	68282	24355	7279	2216	7536	2194	84.5089	94.0052	27.6566	18.4846	20	32	250	169.5	52.4536	67.283	1.61112	1.39716	32.0743	18.1624	2.63479	5.17582	116268	43302	16206	5220	22438	6628	30.0193	23.8832	30.4572	25.3027	13.6537	8.07296	0.174693	0.343292	0.129881	0.30346	0.165557	0.147295	2.08094	2.02531
	19	45572	10647	8699	1673	9763	1830	52.2441	66.7825	20.1817	14.1001	20	21	163.5	108.5	36.2911	48.924	1.43958	1.36503	33.3262	14.2475	1.56766	4.68733	70862	15130	17868	4834	21562	2518	27.4243	14.9347	25.131	24.7948	12.9551	5.06161	0.132234	0.144956	0.0920199	0.767034	0.151161	0.128289	2.1316	2.17697
	20	51861	24376	5181	1903	4931	1729	84.1153	97.2131	30.4554	19.3543	21	40	235	181.5	53.638	67.5327	1.5682	1.4395	28.0181	17.8679	3.00218	5.44065	99672	46242	14982	6620	12872	3624	31.9229	27.8699	30.2621	25.6998	13.462	8.47399	0.21369	0.368605	0.223513	0.572561	0.158879	0.143243	1.94911	1.96559
	21	59750	19913	5560	1598	5339	1458	83.2	93.7719	29.7447	19.8014	20	29	246.5	195.5	49.3162	65.4251	1.68707	1.43327	30.2386	16.4432	2.75145	5.70277	113544	38194	16542	5710	13504	2852	30.0752	22.7646	38.6133	26.8668	14.3658	7.8847	0.171783	0.285124	0.346866	0.795119	0.171418	0.152768	1.98247	1.97017
	22	70890	18698	6884	1404	6626	1315	74.784	80.8555	27.9516	16.6614	20	22	247	164	43.0029	52.0794	1.73904	1.55254	34.7411	17.1592	2.15261	4.71207	119704	32234	18562	4252	19578	3266	37.0482	21.0582	29.1281	23.0382	14.6658	7.39532	0.232306	0.327642	0.136146	0.510539	0.173049	0.155361	2.08797	2.0433
	23	54487	13361	4658	1004	4590	1007	77.6997	91.1068	28.4248	17.9082	20	30.5	236.5	154.5	45.853	61.7099	1.69454	1.47637	29.8808	13.6647	2.60032	6.66732	103102	25730	12662	2926	13410	2416	34.9599	17.9923	30.1823	30.3338	14.1353	6.5787	0.303242	0.347575	0.213415	1.19648	0.182494	0.163536	1.97967	1.92813
	24	49087	14676	4561	896	4213	766	73.0152	97.2559	26.0209	21.3918	20	52	213	202.5	40.6165	53.1162	1.79767	1.831	29.2571	13.8612	2.49564	7.01641	99376	28066	12856	3388	11762	1494	31.6959	19.1826	30.1391	24.8291	14.8077	6.62695	0.245499	0.341209	0.242621	1.29635	0.163554	0.154204	1.90889	1.95656
	25	46175	11309	4157	766	3930	695	78.3761	94.9072	29.6515	16.2771	20	57	251.5	157.5	42.6277	62.7005	1.83862	1.51366	27.3884	12.3174	2.86165	7.70516	87062	23582	9766	2406	13334	1722	28.719	24.2622	32.2485	18.7813	12.9101	6.42117	0.265321	0.768627	0.245024	0.643527	0.18015	0.148252	1.99001	1.88152
Table S1C AF ind. post.	Patient n.	volume		volume_endpoints		streamlines_count		avg_length		std_length		min_length		max_length		span		curl		diameter		elongation		surface_area		end_surface_area _head		end_surface_area _tail		radius_head		radius_tail		irregularity		irregularity_of_end_ surface_head		irregularity_of_end_ surface_tail		mean_curvature		fractal_dimension
		ROI-based	Streamline-based	ROI-based	Streamline-based	ROI-based	Streamline-based	ROI-based	Streamline-based	ROI-based	Streamline-based	ROI-based	Streamline-based	ROI-based	Streamline-based	ROI-based	Streamline-based	ROI-based	Streamline-based	ROI-based	Streamline-based	ROI-based	Streamline-based	ROI-based	Streamline-based	ROI-based	Streamline-based	ROI-based	Streamline-based	ROI-based	Streamline-based	ROI-based	Streamline-based	ROI-based	Streamline-based	ROI-based	Streamline-based	ROI-based	Streamline-based	ROI-based	Streamline-based	ROI-based	Streamline-based
	1	41423	14744	8602	2558	9732	2590	53.9565	56.5458	20.3429	18.2118	20	20	198.5	130.5	39.4365	47.5013	1.36819	1.1904	31.2647	18.2206	1.7258	3.1034	60192	20064	15296	4350	23644	7860	22.9923	18.4616	27.5574	24.3395	11.3577	6.19876	0.108577	0.246151	0.100903	0.236784	0.145141	0.124895	2.1711	2.2176
	2	12962	8615	2540	1500	2772	1573	46.1023	53.0807	14.2632	14.3203	20	20.5	126	94	29.244	38.4505	1.57647	1.38049	18.9204	14.3752	2.43665	3.69252	24700	13262	4522	2038	7160	4994	17.5498	20.1335	19.5055	20.8724	9.01353	5.53233	0.213975	0.624863	0.166937	0.27406	0.151244	0.136595	1.92654	2.11837
	3	23292	13552	4984	2373	5491	2362	51.6819	62.71	16.513	17.8438	20	23	143	131.5	34.1146	43.7507	1.51495	1.43335	23.9546	16.5878	2.15749	3.78049	40830	20846	10460	5692	12420	5884	21.7165	25.102	22.2872	22.3928	10.4979	6.37893	0.141643	0.347777	0.125643	0.267727	0.149964	0.13535	2.00054	2.11017
	4	48697	12800	10174	1868	11639	2127	56.0936	59.5244	20.7439	16.9033	20	23	178	117.5	41.1993	50.5569	1.36152	1.17738	33.2468	16.5467	1.68719	3.59735	65496	19666	19734	2964	28224	5480	26.3602	18.8305	31.9342	24.0445	11.179	6.35563	0.110619	0.375834	0.113512	0.331437	0.139251	0.112377	2.22288	2.13037
	5	44059	8855	10907	1849	13401	2165	63.1551	59.9275	25.1636	15.6597	20	22.5	251	109	44.2926	47.0036	1.42586	1.27495	29.8036	13.7163	2.11904	4.36908	57870	11302	20034	2612	26768	5592	23.8228	17.7071	26.9675	21.8775	9.78649	4.37666	0.0889954	0.377112	0.0853524	0.268893	0.147206	0.125089	2.23028	2.2478
	6	49845	9521	5453	972	5580	973	62.2198	69.0231	21.7852	11.2739	20	29	208.5	101.5	35.8805	42.393	1.73409	1.62817	31.9375	13.2525	1.94817	5.2083	87654	16234	11632	2094	17726	3018	24.3189	16.2693	30.3546	18.3985	14.0408	5.64914	0.159729	0.397111	0.163301	0.352366	0.167615	0.139226	2.04452	2.06755
	7	36476	10718	5082	1475	5320	1489	64.7028	71.0232	20.6474	14.3375	20	33.5	218.5	151	40.3969	50.0744	1.60168	1.41835	26.7915	13.8616	2.41505	5.12375	61778	18116	12656	4200	13472	3356	23.4583	17.3611	25.768	18.5085	11.3439	5.85734	0.136599	0.225452	0.154838	0.320678	0.149508	0.134781	2.07371	2.06692
	8	53854	15703	6200	1381	6641	1553	72.1795	96.3896	25.6101	19.278	20	39	245.5	145.5	42.8155	73.0106	1.68583	1.32021	30.8217	14.4023	2.34184	6.69266	91090	29844	14094	3408	19356	3936	25.0164	21.1937	33.9372	32.9295	13.0332	6.84299	0.139497	0.414061	0.186933	0.865494	0.16176	0.125577	2.07052	1.97321
	9	28018	9385	5693	1615	6212	1757	50.6317	50.0176	17.9355	11.1111	20	20	161.5	82.5	34.868	40.611	1.4521	1.23163	26.5438	15.4565	1.90748	3.23603	42568	13368	10474	2132	15374	4942	24.34	19.4463	23.7342	14.3875	10.082	5.50405	0.177696	0.557234	0.11511	0.131588	0.135575	0.109678	2.12124	2.17642
	10	50537	13296	6215	1103	6084	1008	66.691	81.127	26.1085	25.6414	20	31.5	244	139.5	40.4951	62.2584	1.64689	1.30307	31.0618	14.4455	2.14704	5.61607	83256	23328	13814	2530	18898	3252	26.8734	21.7479	29.195	30.2343	12.793	6.33621	0.164239	0.587303	0.141694	0.883076	0.162669	0.128327	2.09105	2.02924
	11	55234	10423	5620	541	5677	449	62.6817	87.6091	25.7899	18.0256	20	37.5	236.5	166.5	35.6131	65.1915	1.76008	1.34387	33.4956	12.3077	1.87134	7.11824	93720	22690	11516	834	18960	2130	28.9984	23.0163	31.1535	29.377	14.2087	6.69821	0.229402	1.99551	0.160815	1.27287	0.166931	0.135067	2.08238	1.81952
	12	57990	13246	6853	935	6661	854	62.7316	78.1985	24.8975	23.1465	20	24	214	131	38.6827	61.7804	1.6217	1.26575	34.3075	14.6858	1.82851	5.32476	95152	24818	13566	2240	22704	2690	27.2976	20.7137	31.083	28.6919	14.0732	6.87892	0.172563	0.601751	0.133688	0.961426	0.17009	0.141587	2.11002	1.96684
	13	44836	19478	5102	1850	5207	1687	72.1051	79.2641	30.1985	17.3763	20	32.5	229.5	185.5	41.6464	53.576	1.73136	1.47947	28.1375	17.6884	2.5626	4.48113	82946	34892	11172	4158	15878	5636	28.6944	19.0779	28.6286	28.6882	13.0135	7.92156	0.231533	0.274997	0.162164	0.45876	0.154395	0.130622	1.9802	2.01737
	14	88443	34366	10501	3602	10572	3532	77.5985	93.3599	29.8166	19.4191	20	31.5	246.5	205.5	49.3126	74.0196	1.5736	1.26128	38.0943	21.6491	2.03701	4.31242	145872	52764	22718	8564	33050	10214	31.6114	24.3372	37.8909	36.099	15.7076	8.30975	0.138187	0.217278	0.136473	0.400816	0.146847	0.124872	2.08715	2.14061
	15	52706	11294	4123	1208	4413	1274	80.3865	75.7268	33.9724	19.1001	20	35	250	212.5	34.2438	56.5576	2.34747	1.33893	28.8931	13.7802	2.78221	5.49536	91582	21218	9118	1476	13920	4818	26.3698	16.0347	28.9381	23.7975	12.5512	6.47218	0.239587	0.547248	0.188996	0.36927	0.181667	0.139507	2.05558	1.96777
	16	42017	12181	4477	1041	4781	1030	65.7155	74.1582	20.9792	15.2349	20	23.5	230	135	35.2639	47.5699	1.86354	1.55893	28.5321	14.4616	2.30322	5.12794	78568	22482	10106	1320	13564	4274	24.7686	20.7293	26.7631	24.6139	13.3381	6.67281	0.19071	1.02269	0.165896	0.445324	0.16402	0.158631	1.97452	1.98289
	17	55611	15187	4308	860	4063	717	80.1602	95.4512	30.3323	18.6843	20	55.5	242.5	150	41.9232	71.1714	1.91207	1.34115	29.7205	14.2331	2.69714	6.70627	102842	33324	10040	3304	14006	1410	27.2815	24.2168	35.3539	34.0062	13.7406	7.80774	0.232891	0.557628	0.280356	2.5766	0.182023	0.156169	2.00674	1.83111
	18	51442	10880	4214	695	4359	717	73.2	86.3096	27.3943	20.4807	20	40.5	250	136	38.1908	59.5057	1.91669	1.45044	29.9129	12.6689	2.44711	6.8127	89546	21310	9136	1718	14224	2034	25.8811	17.685	31.493	31.676	13.0175	6.20347	0.230335	0.57192	0.219056	1.54974	0.184475	0.157271	2.06399	1.94109
	19	40670	13420	8521	2214	9590	2267	54.3764	53.8072	22.4744	21.494	20	20	196.5	132	40.1915	43.8927	1.35293	1.22588	30.8594	17.8201	1.76207	3.01946	59386	20582	15956	3404	24464	6958	23.1647	18.7267	32.8185	25.9731	11.2651	6.8326	0.105653	0.323654	0.138312	0.304588	0.153305	0.132145	2.1541	2.12592
	20	57440	16942	5717	1247	5514	1094	70.5034	88.1092	28.737	23.4522	20	37	234	150	42.1499	62.0381	1.67268	1.42024	32.2075	15.6468	2.18904	5.63112	97646	31662	12030	3006	19492	3832	27.045	20.5301	33.2842	39.5082	13.6879	7.31039	0.19101161831039135	0.440496	0.178554	1.27967	0.172865	0.145435	2.06916	1.97062
	21	47942	5930	4034	431	3809	393	68.2229	66.271	28.8366	16.3242	20	26.5	239.5	109.5	32.5159	42.4651	2.09814	1.5606	29.9122	10.6738	2.28077	6.20873	88072	11898	8602	744	14360	1630	28.2158	17.3029	32.6305	18.3605	13.7376	5.35402	0.290761	1.26419	0.232939	0.649728	0.199218	0.177163	2.00764	1.89838
	22	70778	21085	5600	1173	5342	1052	78.8194	91.0271	28.8311	20.1403	20	21	251.5	226.5	47.8561	69.6014	1.64701	1.30783	33.8133	17.1734	2.33102	5.30047	128688	44622	12214	2412	19052	4056	30.4774	23.4974	35.449	31.2559	15.3698	9.08598	0.238918	0.719139	0.207213	0.756684	0.174267	0.158803	2.02852	1.88666
	23	61810	17965	5310	1361	5471	1288	74.5486	93.2927	26.8124	18.6436	20	44	232	216	33.0674	71.3436	2.25444	1.30765	32.4911	15.6583	2.29443	5.95803	104302	34084	13750	3590	16284	3838	29.5127	27.4384	30.058	21.5443	13.7069	7.42691	0.199006	0.658828	0.174304	0.379937	0.190807	0.148289	2.08065	1.96276
	24	105495	21423	8950	1420	9336	1338	85.8833	95.3374	34.7186	19.8334	20	41	248.5	178.5	45.087	68.3401	1.90483	1.39504	39.5473	16.9147	2.17166	5.63638	163464	39628	23316	4022	26290	3588	32.5662	18.6055	35.4444	31.64	15.3196	7.82214	0.1429	0.270391	0.150125	0.876535	0.179328	0.142234	2.17052	1.96808
	25	70256	10500	7020	906	7595	900	71.6656	77.9472	27.3031	16.7354	20	33.5	249.5	138.5	34.6003	46.5891	2.07125	1.67308	35.3298	13.0963	2.02847	5.95184	104940	20266	18644	2784	19056	2056	27.3987	17.8067	30.3042	25.7708	13.1929	6.31929	0.126494	0.357807	0.151399	1.0148	0.190604	0.174819	2.18757	1.9693
Table S1D IFOF	Patient n.	volume		volume_endpoints		streamlines_count		avg_length		std_length		min_length		max_length		span		curl		diameter		elongation		surface_area		end_surface_area _head		end_surface_area _tail		radius_head		radius_tail		irregularity		irregularity_of_end_ surface_head		irregularity_of_end_ surface_tail		mean_curvature		fractal_dimension
		ROI-based	Streamline-based	ROI-based	Streamline-based	ROI-based	Streamline-based	ROI-based	Streamline-based	ROI-based	Streamline-based	ROI-based	Streamline-based	ROI-based	Streamline-based	ROI-based	Streamline-based	ROI-based	Streamline-based	ROI-based	Streamline-based	ROI-based	Streamline-based	ROI-based	Streamline-based	ROI-based	Streamline-based	ROI-based	Streamline-based	ROI-based	Streamline-based	ROI-based	Streamline-based	ROI-based	Streamline-based	ROI-based	Streamline-based	ROI-based	Streamline-based	ROI-based	Streamline-based	ROI-based	Streamline-based
	1	30341	19913	4076	2431	4495	2708	106.831	119.359	36.1279	25.3871	20	26.5	236	228.5	82.8494	95.6448	1.28946	1.24794	19.0161	14.5746	5.61792	8.18951	59538	35796	13678	9080	7232	3154	41.4156	28.66	32.4316	29.9507	9.3288	6.54989	0.393964	0.284194	0.456906	0.893518	0.118888	0.108924	1.91704	1.98653
	2	45868	30563	8166	4613	9403	5144	112.765	130.461	34.2447	25.2949	20	29	250	209.5	86.4229	102.731	1.3048	1.26993	22.7574	17.2708	4.95508	7.55381	79840	46838	22524	13128	15730	8268	43.7623	28.806	31.8304	32.1675	9.90316	6.61692	0.267119	0.198572	0.202351	0.393173	0.112524	0.101753	2.01412	2.12789
	3	46728	26495	6097	3196	6455	3311	129.334	146.989	36.9907	20.2048	20.5	75	252	249	86.4206	117.063	1.49656	1.25564	21.4481	15.1494	6.03009	9.70263	93476	50216	20494	11586	10718	4218	47.9979	30.1934	38.5949	26.4687	10.7263	7.17816	0.353157	0.247196	0.436611	0.521805	0.122598	0.0997006	1.90854	1.94738
	4	17289	17825	1214	2906	1071	3567	113.996	133.913	38.7884	27.8431	20	27	225	225	91.4268	110.447	1.24686	1.21246	13.8962	13.0184	8.20344	10.2864	34932	28070	4072	8166	2962	5704	48.2553	21.7436	31.5235	38.3211	7.01921	5.1252	1.79652	0.181887	1.05398	0.808809	0.108745	0.0923703	1.86343	2.09972
	5	56947	22260	9583	3251	11233	3709	125.819	139.076	43.428	19.5269	20	68.5	252	207	88.1648	112.937	1.42709	1.23145	24.0059	14.2755	5.24117	9.74224	105638	40128	27986	10700	17568	4618	43.5274	27.3314	33.7502	24.6235	11.1329	6.43361	0.212683	0.219326	0.203695	0.412474	0.117669	0.105135	1.97818	2.00079
	6	43003	34197	1654	1802	1268	1876	146.244	172.619	45.3493	18.477	20	101.5	250	249	98.2702	122.718	1.48818	1.40664	19.3493	15.882	7.55811	10.8689	101198	72258	5678	5194	4030	4540	60.2001	30.3901	42.7649	34.3617	11.3836	8.38962	2.00516	0.558615	1.42567	0.817042	0.123547	0.108589	1.74122	1.86528
	7	78634	37951	5864	2514	5700	2341	145.338	167.977	39.2302	20.57	20	101	252	247	96.811	121.292	1.50126	1.38489	26.2464	16.9606	5.53746	9.9039	165150	75900	17188	6738	15422	6844	55.3001	30.2724	40.3663	35.9687	13.7809	8.4801	0.558954	0.427279	0.331931	0.593867	0.117098	0.107568	1.87261	1.91544
	8	52666	26924	3171	1391	2830	1210	127.016	160.957	45.8886	22.3676	20	78.5	248	242.5	86.891	119.548	1.46178	1.34638	22.9769	14.5938	5.52799	11.0291	117034	58022	8258	2460	9942	5294	61.7813	33.5871	37.3284	35.6304	12.7648	7.86253	1.45208	1.44065	0.440306	0.75337	0.148896	0.119833	1.803	1.82725
	9	42288	12953	5748	1321	6165	1215	100.736	130.899	39.8399	25.6963	20	52	246	215.5	76.2004	107.965	1.32198	1.21243	23.1192	11.2246	4.35723	11.6618	83322	25742	15424	2692	13456	4252	49.8104	25.7695	33.9772	25.1234	11.3882	5.57678	0.505351	0.774973	0.269531	0.46635	0.112361	0.100076	1.91266	1.91475
	10	51206	22703	3284	1175	3000	1063	132.813	165.51	50.7758	27.2031	20	96	252	247.5	84.3409	115.629	1.57471	1.43138	22.1562	13.2155	5.99438	12.5239	117858	54468	10148	4084	8910	2438	61.4302	29.8936	40.058	36.0382	12.7489	7.92653	1.16824	0.687416	0.565783	1.67356	0.135318	0.1158	1.77008	1.71478
	11	59584	31573	3437	1922	2923	1841	132.142	165.27	44.3193	22.6376	20	85	251	249	92.6057	122.791	1.42694	1.34595	23.9607	15.5961	5.51497	10.5969	131676	64636	9668	4458	10086	6094	58.6751	30.0114	40.9095	33.7092	13.2378	7.98206	1.11872	0.634721	0.52129	0.585794	0.133727	0.110284	1.81497	1.88775
	12	49353	25186	3612	1954	3520	2241	122.974	148.597	40.5231	20.2756	20.5	89.5	251	245.5	89.1069	106.535	1.38007	1.39483	22.605	14.6903	5.44011	10.1154	111312	49708	9166	7456	10988	2744	57.9397	25.9473	36.4961	28.4676	12.746	7.2483	1.1506	0.283681	0.380825	0.927827	0.132341	0.112186	1.78769	1.92342
	13	59600	23554	3402	1350	3209	1330	135.476	163.074	41.9228	21.0011	20	96	247.5	245.5	92.9074	121.239	1.45818	1.34507	23.6672	13.5611	5.72418	12.0252	135340	51862	9312	3306	10074	4116	59.5004	26.0295	41.8376	29.3916	13.4359	7.46482	1.19439	0.643839	0.545861	0.659357	0.131103	0.115424	1.79238	1.82487
	14	104621	34475	8326	2755	8477	2832	143.529	167.459	43.2249	17.3843	20	103	252	234	101.431	126.831	1.41504	1.32033	30.4645	16.1902	4.71137	10.3432	205208	63028	25810	8842	19784	5672	56.2188	28.5231	40.4999	35.5733	14.9386	7.39984	0.384703	0.289064	0.260462	0.700909	0.123421	0.105489	1.94285	1.98811
	15	51231	19165	2715	1053	2682	1017	159.475	161.541	43.1935	22.7912	20.5	104.5	251	250.5	102.737	113.125	1.55227	1.42799	20.2244	12.2905	7.88529	13.1436	118450	37806	4588	1404	10524	4382	62.9797	26.9665	31.3722	24.5968	11.6901	6.06122	2.71599	1.62716	0.293804	0.433746	0.126887	0.110491	1.77484	1.95382
	16	92944	35883	5737	1752	5613	1704	140.59	167.107	45.2968	24.5943	20	93.5	252	242	97.2248	128.402	1.44603	1.30144	29.0127	16.5349	4.84579	10.1063	199410	72860	17212	4648	15336	4880	60.3303	33.053	42.2034	34.7194	15.5616	8.39349	0.664339	0.738424	0.364865	0.776023	0.131626	0.118473	1.84559	1.90497
	17	72437	27105	4601	1343	4591	1289	132.683	163.234	46.3664	22.3749	20	103.5	251.5	249.5	84.5632	118.703	1.56904	1.37514	26.365	14.5404	5.03256	11.2262	165772	56958	14650	4096	11874	3420	56.4299	27.8347	43.5964	31.3312	15.084	7.63872	0.682858	0.59424	0.502867	0.901735	0.150552	0.125249	1.78695	1.87143
	18	58322	25440	3135	1090	2865	947	122.659	163.339	46.1614	20.5104	20	101.5	251.5	250	76.7551	112.023	1.59806	1.45808	24.6049	14.0821	4.98517	11.599	133950	60778	8444	3632	9970	2488	69.119	30.8216	34.4172	30.5206	14.1277	8.41081	1.77745	0.8217	0.373255	1.17621	0.161716	0.138248	1.79948	1.74366
	19	31589	14214	4071	1490	4519	1541	101.603	150.732	46.7696	19.3633	20	96	241.5	200	76.6891	112.933	1.32487	1.3347	19.8962	10.9575	5.10666	13.7561	65774	29370	10274	4300	10442	3452	54.51	28.1059	31.1236	22.4819	10.3569	5.66028	0.908577	0.577136	0.291438	0.459988	0.121263	0.108173	1.86353	1.85777
	20	58089	29359	2472	1176	2136	1009	132.341	168.692	46.1629	25.425	20.5	85	242	250	86.6202	117.62	1.52783	1.43421	23.6404	14.886	5.59806	11.3322	145968	71318	8444	4150	6050	2416	67.5516	29.5734	40.3486	36.6722	14.8511	9.04017	1.69774	0.662072	0.845381	1.74875	0.14987	0.133168	1.67482	1.72081
	21	55683	24097	3654	1078	3431	932	132.645	157.886	42.7144	25.1821	20	90.5	251.5	237.5	84.4963	109.235	1.56983	1.44537	23.1191	13.9401	5.73744	11.326	127780	55250	12430	3956	8320	2114	43.9857	25.1441	33.1413	30.9935	13.2633	7.99051	0.488993	0.502072	0.414729	1.42753	0.147571	0.138627	1.78943	1.78968
	22	79369	22592	4638	967	4665	952	137.453	162.991	43.814	24.2842	20.5	87.5	250.5	244	90.8024	126.878	1.51376	1.28463	27.1146	13.2847	5.06931	12.2691	183064	49216	16428	3478	10178	1906	57.3456	29.5323	41.894	28.1053	15.6349	7.23507	0.628875	0.787796	0.541739	1.30197	0.153726	0.136396	1.78658	1.8195
	23	64322	17121	3464	844	3296	832	133.669	172.71	47.0421	17.3483	20	90.5	252	251.5	84.9242	125.943	1.57398	1.37134	24.7525	11.2347	5.40022	15.373	151176	38362	8736	1788	11318	2944	62.7383	26.4309	37.1301	25.5713	14.544	6.29322	1.41548	1.22745	0.382677	0.69778	0.153299	0.120112	1.75679	1.81073
	24	106592	29895	5635	1154	5153	969	136.134	181.349	50.5111	21.8218	20	120	252	249.5	84.8125	129.361	1.60512	1.40188	31.5743	14.4876	4.31155	12.5175	230488	66392	15848	3822	17246	2632	70.0996	28.8414	42.9609	37.1041	17.0686	8.04367	0.974106	0.683741	0.336208	1.64326	0.145305	0.122096	1.85588	1.8266
	25	67284	28673	3418	1627	2978	1689	125.576	161.695	43.128	19.7958	20	90.5	251.5	251.5	85.4693	126.923	1.46925	1.27396	26.1191	15.026	4.80782	10.761	149040	62214	9064	5814	10820	3184	64.6296	29.5967	38.8044	28.6066	14.464	8.15076	1.44775	0.473326	0.437205	0.807439	0.145091	0.117422	1.82909	1.84414
Table S1. Shape analysis of the (A) AF, indirect (B) anterior and (C) posterior components of the AF, and the IFOF. AF, arcuate fasciculus; IFOF, inferior fronto-occipital fasciculus.
